# Supplementary material for: Cardiac Patch Transplantation Instruments for Robotic Minimally Invasive Cardiac Surgery: Initial Proof-of-concept Designs and Surgery in a Porcine Cadaver
Source: Front Robot AI. 2022 Jan 18;8:714356. doi: 10.3389/frobt.2021.714356 (PMC8804503; doi:10.3389/frobt.2021.714356)
Supplement: Supplementary file 7 [file DataSheet4.zip]

Archive with 8 entries (8 files):
- Centre.SLDPRT
- Metal Ring.SLDPRT
- Prototype assem.SLDASM
- Prototype assem.SLDDRW
- Puck.SLDPRT
- Ring Rod.SLDPRT
- Supports.SLDPRT
- Tube.SLDPRT
